# Supplementary material for: Enantioselective Narasaka–Heck cyclizations: synthesis of tetrasubstituted nitrogen-bearing stereocenters
Source: Chem Sci. 2016 Nov 24;8(3):1981–5. doi: 10.1039/c6sc04466b (PMC5390761; doi:10.1039/c6sc04466b)
Supplement: Supplementary file 2 [file SC-008-C6SC04466B-s002.cif]

# Electronic Supplementary Material (ESI) for Chemical Science.
# This journal is © The Royal Society of Chemistry 2016

####################################################################### 
# 
# This file contains crystal structure data downloaded from the 
# Cambridge Structural Database (CSD) hosted by the Cambridge 
# Crystallographic Data Centre (CCDC).
# 
# Full information about CCDC data access policies and citation 
# guidelines are available at http://www.ccdc.cam.ac.uk/access/V1 
# 
# Audit and citation data items may have been added by the CCDC. 
# Please retain this information to preserve the provenance of 
# this file and to allow appropriate attribution of the data. 
# 
#######################################################################

data_testo1
_database_code_depnum_ccdc_archive 'CCDC 1438659'
_audit_update_record             
;
2015-11-24 deposited with the CCDC.
2016-11-16 downloaded from the CCDC.
;
_audit_creation_date             2015-04-29
_audit_creation_method           
;
Olex2 1.2
(compiled 2015.01.26 svn.r3150 for OlexSys, GUI svn.r4998)
;
_shelxl_version_number           2013-4
_chemical_name_common            ?
_chemical_name_systematic        
;
 ?
;
_chemical_formula_moiety         'C42 H40 Cl2 N O P Pd, 3(C H Cl3)'
_chemical_formula_sum            'C45 H43 Cl11 N O P Pd'
_chemical_formula_weight         1141.12
_chemical_absolute_configuration ad
_chemical_melting_point          ?
loop_
_atom_type_symbol
_atom_type_description
_atom_type_scat_dispersion_real
_atom_type_scat_dispersion_imag
_atom_type_scat_source
C C 0.0033 0.0016 'International Tables Vol C Tables 4.2.6.8 and 6.1.1.4'
H H 0.0000 0.0000 'International Tables Vol C Tables 4.2.6.8 and 6.1.1.4'
Cl Cl 0.1484 0.1585 'International Tables Vol C Tables 4.2.6.8 and 6.1.1.4'
N N 0.0061 0.0033 'International Tables Vol C Tables 4.2.6.8 and 6.1.1.4'
O O 0.0106 0.0060 'International Tables Vol C Tables 4.2.6.8 and 6.1.1.4'
P P 0.1023 0.0942 'International Tables Vol C Tables 4.2.6.8 and 6.1.1.4'
Pd Pd -0.9988 1.0072 'International Tables Vol C Tables 4.2.6.8 and 6.1.1.4'

_shelx_space_group_comment       
;
The symmetry employed for this shelxl refinement is uniquely defined
by the following loop, which should always be used as a source of
symmetry information in preference to the above space-group names.
They are only intended as comments.
;
_space_group_crystal_system      orthorhombic
_space_group_IT_number           19
_space_group_name_H-M_alt        'P 21 21 21'
_space_group_name_Hall           'P 2ac 2ab'
loop_
_space_group_symop_operation_xyz
'x, y, z'
'-x+1/2, -y, z+1/2'
'x+1/2, -y+1/2, -z'
'-x, y+1/2, -z+1/2'

_cell_length_a                   13.7983(8)
_cell_length_b                   18.7174(11)
_cell_length_c                   19.3028(11)
_cell_angle_alpha                90
_cell_angle_beta                 90
_cell_angle_gamma                90
_cell_volume                     4985.3(5)
_cell_formula_units_Z            4
_cell_measurement_reflns_used    9986
_cell_measurement_temperature    100(2)
_cell_measurement_theta_max      27.74
_cell_measurement_theta_min      2.37
_shelx_estimated_absorpt_T_max   ?
_shelx_estimated_absorpt_T_min   ?
_exptl_absorpt_coefficient_mu    1.029
_exptl_absorpt_correction_T_max  0.7456
_exptl_absorpt_correction_T_min  0.6281
_exptl_absorpt_correction_type   multi-scan
_exptl_absorpt_process_details   
;
SADABS-2014/4 (Bruker,2014/4) was used for absorption correction.
wR2(int) was 0.0897 before and 0.0551 after correction.
The Ratio of minimum to maximum transmission is 0.8424.
The \l/2 correction factor is 0.00150.
;
_exptl_crystal_colour            yellow
_exptl_crystal_colour_primary    yellow
_exptl_crystal_density_diffrn    1.520
_exptl_crystal_density_meas      ?
_exptl_crystal_density_method    ?
_exptl_crystal_description       plate
_exptl_crystal_F_000             2304
_exptl_crystal_size_max          0.51
_exptl_crystal_size_mid          0.26
_exptl_crystal_size_min          0.16
_exptl_special_details           
;
 ?
;
_exptl_transmission_factor_max   ?
_exptl_transmission_factor_min   ?
_diffrn_reflns_av_R_equivalents  0.0492
_diffrn_reflns_av_unetI/netI     0.0488
_diffrn_reflns_Laue_measured_fraction_full 1.000
_diffrn_reflns_Laue_measured_fraction_max 0.999
_diffrn_reflns_limit_h_max       18
_diffrn_reflns_limit_h_min       -18
_diffrn_reflns_limit_k_max       24
_diffrn_reflns_limit_k_min       -24
_diffrn_reflns_limit_l_max       21
_diffrn_reflns_limit_l_min       -25
_diffrn_reflns_number            44882
_diffrn_reflns_point_group_measured_fraction_full 1.000
_diffrn_reflns_point_group_measured_fraction_max 0.998
_diffrn_reflns_theta_full        26.000
_diffrn_reflns_theta_max         27.935
_diffrn_reflns_theta_min         1.515
_diffrn_ambient_temperature      100(2)
_diffrn_detector                 'Bruker area detector'
_diffrn_detector_area_resol_mean ?
_diffrn_detector_type            'CCD area detector'
_diffrn_measured_fraction_theta_full 1.000
_diffrn_measured_fraction_theta_max 0.999
_diffrn_measurement_device       'Bruker Apex II kappa CCDC area detector'
_diffrn_measurement_device_type  'Bruker Apex II kappa CCDC area detector'
_diffrn_measurement_method       '\f and \w scans'
_diffrn_radiation_monochromator  graphite
_diffrn_radiation_type           MoK\a
_diffrn_radiation_wavelength     0.71073
_diffrn_source                   'fine-focus sealed tube'
_diffrn_standards_number         0
_reflns_Friedel_coverage         0.820
_reflns_Friedel_fraction_full    1.000
_reflns_Friedel_fraction_max     0.998
_reflns_number_gt                10624
_reflns_number_total             11959
_reflns_special_details          
;
 Reflections were merged by SHELXL according to the crystal
 class for the calculation of statistics and refinement.
 
 _reflns_Friedel_fraction is defined as the number of unique
 Friedel pairs measured divided by the number that would be
 possible theoretically, ignoring centric projections and
 systematic absences.
;
_reflns_threshold_expression     'I > 2\s(I)'
_computing_cell_refinement       'SAINT v8.34A (Bruker, 2013)'
_computing_data_collection       ?
_computing_data_reduction        'SAINT v8.34A (Bruker, 2013)'
_computing_molecular_graphics    'Olex2 (Dolomanov et al., 2009)'
_computing_publication_material  'Olex2 (Dolomanov et al., 2009)'
_computing_structure_refinement  'ShelXL (Sheldrick, 2008)'
_computing_structure_solution    
;
Superflip (Palatinus & Chapuis, 2007;Palatinus & van der Lee, 2008;
Palatinus et al., 2012)
;
_refine_diff_density_max         0.699
_refine_diff_density_min         -0.687
_refine_diff_density_rms         0.073
_refine_ls_abs_structure_details 
;
 Flack x determined using 4410 quotients [(I+)-(I-)]/[(I+)+(I-)]
 (Parsons and Flack (2004), Acta Cryst. A60, s61).
;
_refine_ls_abs_structure_Flack   -0.008(11)
_refine_ls_extinction_coef       .
_refine_ls_extinction_method     none
_refine_ls_goodness_of_fit_ref   1.020
_refine_ls_hydrogen_treatment    constr
_refine_ls_matrix_type           full
_refine_ls_number_parameters     554
_refine_ls_number_reflns         11959
_refine_ls_number_restraints     15
_refine_ls_R_factor_all          0.0419
_refine_ls_R_factor_gt           0.0328
_refine_ls_restrained_S_all      1.021
_refine_ls_shift/su_max          0.001
_refine_ls_shift/su_mean         0.000
_refine_ls_structure_factor_coef Fsqd
_refine_ls_weighting_details     
'w=1/[\s^2^(Fo^2^)+(0.0266P)^2^+1.4705P] where P=(Fo^2^+2Fc^2^)/3'
_refine_ls_weighting_scheme      calc
_refine_ls_wR_factor_gt          0.0636
_refine_ls_wR_factor_ref         0.0666
_refine_special_details          
;
 ?
;
_olex2_refinement_description    
;
1. Fixed Uiso
 At 1.2 times of:
  All C(H) groups, All C(H,H) groups
 At 1.5 times of:
  All C(H,H,H) groups
2. Restrained distances
 Cl8A-C44 \\sim Cl8-C44 \\sim Cl6A-C44 \\sim Cl6-C44 \\sim Cl7A-C44 \\sim
Cl7-C44
 with sigma of 0.01
3. Uiso/Uaniso restraints and constraints
Uanis(Cl7) = Uanis(Cl7A)
Uanis(Cl6) = Uanis(Cl6A)
Uanis(Cl8) = Uanis(Cl8A)
4. Others
 Fixed Sof: Cl6(0.5725) Cl7(0.5725) Cl8(0.5725) H44(0.5725) H44A(0.4275)
 Cl8A(0.4275) Cl7A(0.4275) Cl6A(0.4275)
5.a Ternary CH refined with riding coordinates:
 C7(H7), C44(H44), C44(H44A), C43(H43), C45(H45)
5.b Secondary CH2 refined with riding coordinates:
 C8(H8A,H8B), C17(H17A,H17B), C18(H18A,H18B), C19(H19A,H19B), C20(H20A,H20B)
5.c Aromatic/amide H refined with riding coordinates:
 C1(H1), C2(H2), C3(H3), C4(H4), C5(H5), C11(H11), C12(H12), C13(H13),
 C24(H24), C25(H25), C26(H26), C28(H28), C30(H30), C32(H32), C36(H36), C38(H38),
  C40(H40)
5.d Idealised Me refined as rotating group:
 C33(H33A,H33B,H33C), C34(H34A,H34B,H34C), C41(H41A,H41B,H41C), C42(H42A,H42B,
 H42C)
;
_atom_sites_solution_hydrogens   geom
_atom_sites_solution_primary     iterative
_atom_sites_solution_secondary   ?
loop_
_atom_site_label
_atom_site_type_symbol
_atom_site_fract_x
_atom_site_fract_y
_atom_site_fract_z
_atom_site_U_iso_or_equiv
_atom_site_adp_type
_atom_site_occupancy
_atom_site_site_symmetry_order
_atom_site_calc_flag
_atom_site_refinement_flags_posn
_atom_site_refinement_flags_adp
_atom_site_refinement_flags_occupancy
_atom_site_disorder_assembly
_atom_site_disorder_group
Pd1 Pd 0.61208(2) 0.33183(2) 0.24278(2) 0.01070(6) Uani 1 1 d . . . . .
Cl1 Cl 0.63479(6) 0.45312(4) 0.24655(6) 0.0190(2) Uani 1 1 d . . . . .
Cl2 Cl 0.78079(6) 0.31162(4) 0.25181(6) 0.0188(2) Uani 1 1 d . . . . .
P1 P 0.45398(7) 0.35317(5) 0.23005(5) 0.0114(2) Uani 1 1 d . . . . .
O1 O 0.5599(2) 0.12353(13) 0.30011(14) 0.0161(6) Uani 1 1 d . . . . .
N1 N 0.58999(19) 0.22435(14) 0.24263(17) 0.0122(6) Uani 1 1 d . . . . .
C1 C 0.6217(3) 0.1803(2) 0.0613(2) 0.0213(9) Uani 1 1 d . . . . .
H1 H 0.5562 0.1846 0.0507 0.026 Uiso 1 1 calc R . . . .
C2 C 0.6899(3) 0.1802(2) 0.0086(2) 0.0299(11) Uani 1 1 d . . . . .
H2 H 0.6702 0.1836 -0.0374 0.036 Uiso 1 1 calc R . . . .
C3 C 0.7872(3) 0.1748(2) 0.0244(2) 0.0297(10) Uani 1 1 d . . . . .
H3 H 0.8330 0.1749 -0.0109 0.036 Uiso 1 1 calc R . . . .
C4 C 0.8164(3) 0.1693(2) 0.0924(2) 0.0243(9) Uani 1 1 d . . . . .
H4 H 0.8820 0.1657 0.1029 0.029 Uiso 1 1 calc R . . . .
C5 C 0.7488(3) 0.1691(2) 0.1450(2) 0.0189(8) Uani 1 1 d . . . . .
H5 H 0.7690 0.1655 0.1909 0.023 Uiso 1 1 calc R . . . .
C6 C 0.6508(3) 0.1742(2) 0.1297(2) 0.0144(7) Uani 1 1 d . . . . .
C7 C 0.5750(3) 0.1715(2) 0.18639(19) 0.0147(8) Uani 1 1 d . . . . .
H7 H 0.5112 0.1798 0.1656 0.018 Uiso 1 1 calc R . . . .
C8 C 0.5716(3) 0.1012(2) 0.2277(2) 0.0189(9) Uani 1 1 d . . . . .
H8A H 0.5175 0.0718 0.2130 0.023 Uiso 1 1 calc R . . . .
H8B H 0.6311 0.0743 0.2217 0.023 Uiso 1 1 calc R . . . .
C9 C 0.5749(3) 0.1941(2) 0.3009(2) 0.0135(8) Uani 1 1 d . . . . .
C10 C 0.5649(3) 0.23328(19) 0.3668(2) 0.0130(8) Uani 1 1 d . . . . .
C11 C 0.6456(3) 0.2577(2) 0.4035(2) 0.0164(8) Uani 1 1 d . . . . .
H11 H 0.7077 0.2473 0.3877 0.020 Uiso 1 1 calc R . . . .
C12 C 0.6331(3) 0.2973(2) 0.4631(2) 0.0184(9) Uani 1 1 d . . . . .
H12 H 0.6870 0.3135 0.4874 0.022 Uiso 1 1 calc R . . . .
C13 C 0.5403(3) 0.3133(2) 0.4873(2) 0.0178(8) Uani 1 1 d . . . . .
H13 H 0.5322 0.3392 0.5280 0.021 Uiso 1 1 calc R . . . .
C14 C 0.4602(3) 0.29015(19) 0.4501(2) 0.0148(8) Uani 1 1 d . . . . .
C15 C 0.4722(3) 0.25111(19) 0.3890(2) 0.0128(8) Uani 1 1 d . . . . .
C16 C 0.3748(3) 0.22778(19) 0.3599(2) 0.0144(8) Uani 1 1 d . . . . .
C17 C 0.3032(3) 0.2783(2) 0.3984(2) 0.0154(8) Uani 1 1 d . . . . .
H17A H 0.2900 0.3205 0.3707 0.018 Uiso 1 1 calc R . . . .
H17B H 0.2425 0.2540 0.4077 0.018 Uiso 1 1 calc R . . . .
C18 C 0.3541(3) 0.2990(2) 0.4669(2) 0.0170(9) Uani 1 1 d . . . . .
H18A H 0.3395 0.3480 0.4797 0.020 Uiso 1 1 calc R . . . .
H18B H 0.3347 0.2676 0.5044 0.020 Uiso 1 1 calc R . . . .
C19 C 0.3556(3) 0.14904(19) 0.3822(2) 0.0177(9) Uani 1 1 d . . . . .
H19A H 0.4148 0.1212 0.3799 0.021 Uiso 1 1 calc R . . . .
H19B H 0.3306 0.1471 0.4291 0.021 Uiso 1 1 calc R . . . .
C20 C 0.2808(3) 0.1208(2) 0.3307(2) 0.0186(9) Uani 1 1 d . . . . .
H20A H 0.2889 0.0699 0.3230 0.022 Uiso 1 1 calc R . . . .
H20B H 0.2153 0.1299 0.3467 0.022 Uiso 1 1 calc R . . . .
C21 C 0.3032(2) 0.16291(19) 0.2661(2) 0.0157(8) Uani 1 1 d . . . . .
C22 C 0.3569(3) 0.22536(19) 0.2813(2) 0.0129(8) Uani 1 1 d . . . . .
C23 C 0.3769(3) 0.27251(18) 0.22578(19) 0.0127(7) Uani 1 1 d . . . . .
C24 C 0.3433(3) 0.2548(2) 0.1596(2) 0.0172(8) Uani 1 1 d . . . . .
H24 H 0.3552 0.2861 0.1231 0.021 Uiso 1 1 calc R . . . .
C25 C 0.2926(3) 0.1920(2) 0.1465(2) 0.0223(9) Uani 1 1 d . . . . .
H25 H 0.2723 0.1813 0.1018 0.027 Uiso 1 1 calc R . . . .
C26 C 0.2731(3) 0.1463(2) 0.1997(2) 0.0205(9) Uani 1 1 d . . . . .
H26 H 0.2395 0.1040 0.1913 0.025 Uiso 1 1 calc R . . . .
C27 C 0.4482(3) 0.3961(2) 0.1449(2) 0.0148(8) Uani 1 1 d . . . . .
C28 C 0.5090(3) 0.3681(2) 0.0940(2) 0.0177(9) Uani 1 1 d . . . . .
H28 H 0.5449 0.3271 0.1035 0.021 Uiso 1 1 calc R . . . .
C29 C 0.5170(3) 0.3999(2) 0.0295(2) 0.0199(9) Uani 1 1 d . . . . .
C30 C 0.4643(3) 0.4621(2) 0.0170(2) 0.0251(10) Uani 1 1 d . . . . .
H30 H 0.4701 0.4846 -0.0257 0.030 Uiso 1 1 calc R . . . .
C31 C 0.4030(3) 0.4913(2) 0.0668(2) 0.0234(10) Uani 1 1 d . . . . .
C32 C 0.3957(3) 0.45815(19) 0.1309(2) 0.0183(8) Uani 1 1 d . . . . .
H32 H 0.3554 0.4774 0.1647 0.022 Uiso 1 1 calc R . . . .
C33 C 0.5806(3) 0.3672(3) -0.0251(2) 0.0294(11) Uani 1 1 d . . . . .
H33A H 0.6428 0.3563 -0.0056 0.044 Uiso 1 1 calc GR . . . .
H33B H 0.5884 0.4004 -0.0627 0.044 Uiso 1 1 calc GR . . . .
H33C H 0.5511 0.3242 -0.0420 0.044 Uiso 1 1 calc GR . . . .
C34 C 0.3480(4) 0.5591(2) 0.0516(3) 0.0442(15) Uani 1 1 d . . . . .
H34A H 0.3925 0.5985 0.0492 0.066 Uiso 1 1 calc GR . . . .
H34B H 0.3017 0.5677 0.0879 0.066 Uiso 1 1 calc GR . . . .
H34C H 0.3147 0.5544 0.0082 0.066 Uiso 1 1 calc GR . . . .
C35 C 0.3940(3) 0.40971(18) 0.29239(19) 0.0131(7) Uani 1 1 d . . . . .
C36 C 0.4419(3) 0.4335(2) 0.3512(2) 0.0146(8) Uani 1 1 d . . . . .
H36 H 0.5071 0.4226 0.3574 0.018 Uiso 1 1 calc R . . . .
C37 C 0.3931(3) 0.47357(19) 0.4010(2) 0.0171(8) Uani 1 1 d . . . . .
C38 C 0.2952(3) 0.4891(2) 0.3902(2) 0.0187(9) Uani 1 1 d . . . . .
H38 H 0.2626 0.5165 0.4229 0.022 Uiso 1 1 calc R . . . .
C39 C 0.2448(3) 0.4650(2) 0.3325(2) 0.0182(9) Uani 1 1 d . . . . .
C40 C 0.2958(3) 0.4244(2) 0.2837(2) 0.0155(8) Uani 1 1 d . . . . .
H40 H 0.2636 0.4070 0.2449 0.019 Uiso 1 1 calc R . . . .
C41 C 0.4442(3) 0.4981(2) 0.4652(2) 0.0253(10) Uani 1 1 d . . . . .
H41A H 0.4606 0.4575 0.4932 0.038 Uiso 1 1 calc GR . . . .
H41B H 0.4025 0.5294 0.4910 0.038 Uiso 1 1 calc GR . . . .
H41C H 0.5023 0.5232 0.4527 0.038 Uiso 1 1 calc GR . . . .
C42 C 0.1386(3) 0.4800(2) 0.3233(3) 0.0293(11) Uani 1 1 d . . . . .
H42A H 0.1015 0.4423 0.3442 0.044 Uiso 1 1 calc GR . . . .
H42B H 0.1237 0.4825 0.2748 0.044 Uiso 1 1 calc GR . . . .
H42C H 0.1227 0.5246 0.3450 0.044 Uiso 1 1 calc GR . . . .
Cl6 Cl 1.0075(13) 0.3535(10) 0.1544(11) 0.067(3) Uani 0.5725 1 d D . P A 1
Cl7 Cl 0.9538(11) 0.4935(4) 0.1442(6) 0.0537(18) Uani 0.5725 1 d D . P A 1
Cl8 Cl 0.8675(6) 0.3805(9) 0.0503(4) 0.079(3) Uani 0.5725 1 d D . P A 1
C44 C 0.9063(4) 0.4062(2) 0.1337(3) 0.0465(15) Uani 1 1 d D . . . .
H44 H 0.8544 0.3979 0.1674 0.056 Uiso 0.5725 1 calc R . P A 1
H44A H 0.8634 0.3995 0.1737 0.056 Uiso 0.4275 1 calc R . P A 2
Cl3 Cl 0.89205(10) 0.36832(6) 0.42226(6) 0.0358(3) Uani 1 1 d . . . . .
Cl4 Cl 0.88566(8) 0.48488(5) 0.32502(6) 0.0244(2) Uani 1 1 d . . . . .
Cl5 Cl 0.74923(9) 0.47999(6) 0.43954(7) 0.0406(3) Uani 1 1 d . . . . .
C43 C 0.8156(3) 0.4293(2) 0.3791(2) 0.0222(9) Uani 1 1 d . . . . .
H43 H 0.7700 0.4024 0.3503 0.027 Uiso 1 1 calc R . . . .
Cl9 Cl 0.01972(9) 0.14873(7) 0.22092(7) 0.0412(3) Uani 1 1 d . . . . .
Cl10 Cl 0.06152(11) 0.25190(7) 0.32709(8) 0.0489(4) Uani 1 1 d . . . . .
Cl11 Cl -0.09961(10) 0.15438(8) 0.34350(7) 0.0463(3) Uani 1 1 d . . . . .
C45 C -0.0302(3) 0.2049(3) 0.2841(2) 0.0302(11) Uani 1 1 d . . . . .
H45 H -0.0730 0.2394 0.2612 0.036 Uiso 1 1 calc R . . . .
Cl8A Cl 0.8366(9) 0.3941(12) 0.0594(6) 0.079(3) Uani 0.4275 1 d D . P A 2
Cl7A Cl 0.9343(16) 0.4975(5) 0.1291(8) 0.0537(18) Uani 0.4275 1 d D . P A 2
Cl6A Cl 0.9983(17) 0.3418(13) 0.1396(16) 0.067(3) Uani 0.4275 1 d D . P A 2

loop_
_atom_site_aniso_label
_atom_site_aniso_U_11
_atom_site_aniso_U_22
_atom_site_aniso_U_33
_atom_site_aniso_U_23
_atom_site_aniso_U_13
_atom_site_aniso_U_12
Pd1 0.01010(11) 0.00877(11) 0.01323(14) 0.00119(12) 0.00015(11) -0.00037(10)
Cl1 0.0176(4) 0.0102(4) 0.0291(6) 0.0023(4) -0.0013(4) -0.0026(3)
Cl2 0.0106(4) 0.0180(4) 0.0279(6) -0.0008(5) 0.0004(4) 0.0006(3)
P1 0.0117(4) 0.0097(4) 0.0126(5) 0.0003(4) -0.0009(4) 0.0002(3)
O1 0.0258(15) 0.0082(13) 0.0142(15) -0.0002(11) 0.0066(12) 0.0014(11)
N1 0.0134(14) 0.0104(13) 0.0129(17) 0.0015(14) -0.0011(13) 0.0009(10)
C1 0.026(2) 0.020(2) 0.018(2) 0.0012(17) -0.0006(17) 0.0043(18)
C2 0.043(3) 0.032(3) 0.016(2) 0.005(2) 0.0045(19) 0.007(2)
C3 0.037(3) 0.029(2) 0.024(2) 0.006(2) 0.0192(19) 0.006(2)
C4 0.023(2) 0.023(2) 0.027(2) 0.000(2) 0.0083(17) 0.0022(19)
C5 0.023(2) 0.0160(18) 0.018(2) -0.0021(19) 0.0029(15) 0.0022(17)
C6 0.0192(18) 0.0090(17) 0.0150(19) 0.0001(17) 0.0042(14) 0.0010(15)
C7 0.0184(18) 0.0105(17) 0.0152(19) -0.0009(18) 0.0001(14) 0.0003(16)
C8 0.026(2) 0.0129(18) 0.018(2) -0.0015(17) 0.0098(16) -0.0012(16)
C9 0.0108(17) 0.0119(18) 0.018(2) 0.0009(16) 0.0017(15) 0.0010(14)
C10 0.0180(19) 0.0088(17) 0.012(2) 0.0042(15) -0.0021(15) 0.0020(14)
C11 0.0171(19) 0.0151(18) 0.017(2) 0.0031(17) -0.0011(16) 0.0034(15)
C12 0.021(2) 0.018(2) 0.016(2) 0.0041(17) -0.0053(16) -0.0012(16)
C13 0.026(2) 0.0144(19) 0.013(2) 0.0002(16) -0.0013(16) 0.0009(16)
C14 0.021(2) 0.0084(17) 0.015(2) 0.0044(16) 0.0053(16) 0.0022(15)
C15 0.0160(19) 0.0093(17) 0.013(2) 0.0029(16) 0.0001(15) 0.0012(14)
C16 0.015(2) 0.0116(17) 0.016(2) 0.0007(15) 0.0019(16) 0.0026(15)
C17 0.0157(19) 0.0139(19) 0.017(2) 0.0029(17) 0.0051(16) 0.0014(15)
C18 0.020(2) 0.0151(19) 0.016(2) 0.0020(17) 0.0060(16) 0.0010(16)
C19 0.022(2) 0.0114(18) 0.020(2) 0.0045(16) 0.0062(16) 0.0008(15)
C20 0.018(2) 0.0108(18) 0.027(2) 0.0007(17) 0.0060(17) -0.0038(16)
C21 0.0116(16) 0.0113(16) 0.024(2) -0.0001(18) 0.0054(15) -0.0003(14)
C22 0.0105(17) 0.0113(17) 0.017(2) -0.0022(15) 0.0030(14) 0.0013(14)
C23 0.0098(17) 0.0117(16) 0.017(2) -0.0023(14) -0.0006(15) 0.0016(14)
C24 0.0147(19) 0.020(2) 0.017(2) -0.0005(18) -0.0007(16) -0.0019(16)
C25 0.023(2) 0.024(2) 0.019(2) -0.0070(18) -0.0019(18) -0.0037(17)
C26 0.017(2) 0.016(2) 0.028(2) -0.0092(18) 0.0005(17) -0.0064(16)
C27 0.0163(19) 0.0143(18) 0.014(2) 0.0001(17) -0.0049(15) -0.0044(16)
C28 0.019(2) 0.0159(19) 0.018(2) 0.0029(17) -0.0022(16) -0.0014(16)
C29 0.023(2) 0.021(2) 0.015(2) 0.0035(18) -0.0033(16) -0.0091(17)
C30 0.039(3) 0.022(2) 0.014(2) 0.0050(19) -0.0084(19) -0.010(2)
C31 0.034(3) 0.0139(19) 0.022(2) 0.0009(17) -0.0136(19) -0.0008(19)
C32 0.023(2) 0.0137(18) 0.018(2) -0.0036(16) -0.0071(18) 0.0016(17)
C33 0.031(3) 0.040(3) 0.017(2) 0.003(2) 0.0046(18) -0.005(2)
C34 0.082(4) 0.021(2) 0.029(3) 0.000(2) -0.021(3) 0.016(3)
C35 0.0145(18) 0.0081(16) 0.0166(19) 0.0015(14) 0.0027(16) 0.0001(15)
C36 0.0153(19) 0.0109(18) 0.018(2) 0.0035(16) -0.0033(16) 0.0013(16)
C37 0.026(2) 0.0099(17) 0.015(2) 0.0016(15) 0.0005(19) -0.0019(17)
C38 0.021(2) 0.0133(19) 0.021(2) 0.0008(17) 0.0080(17) 0.0012(16)
C39 0.018(2) 0.0142(19) 0.023(2) 0.0049(17) 0.0038(17) 0.0011(15)
C40 0.0164(19) 0.0133(18) 0.017(2) 0.0001(16) -0.0010(16) 0.0006(15)
C41 0.034(3) 0.022(2) 0.021(2) -0.0068(19) -0.0081(19) 0.006(2)
C42 0.021(2) 0.031(2) 0.037(3) -0.001(2) 0.0043(19) 0.0076(18)
Cl6 0.057(3) 0.074(5) 0.071(9) 0.013(4) 0.020(3) 0.006(4)
Cl7 0.082(6) 0.0484(11) 0.031(5) 0.0071(15) 0.016(3) -0.014(2)
Cl8 0.077(6) 0.092(6) 0.067(2) 0.026(2) -0.023(3) -0.035(5)
C44 0.047(3) 0.048(3) 0.044(3) 0.022(3) 0.005(3) -0.012(3)
Cl3 0.0422(7) 0.0294(6) 0.0357(7) 0.0112(5) -0.0046(6) 0.0027(6)
Cl4 0.0204(5) 0.0195(5) 0.0333(6) 0.0044(4) 0.0035(5) 0.0008(4)
Cl5 0.0400(7) 0.0332(7) 0.0487(8) -0.0124(6) 0.0221(6) -0.0042(5)
C43 0.022(2) 0.018(2) 0.027(2) -0.0014(19) 0.0002(18) -0.0032(17)
Cl9 0.0357(7) 0.0502(8) 0.0377(7) -0.0187(6) 0.0007(5) 0.0080(5)
Cl10 0.0531(8) 0.0417(7) 0.0519(9) -0.0178(7) -0.0207(7) 0.0072(6)
Cl11 0.0477(8) 0.0569(8) 0.0341(7) 0.0113(6) 0.0042(6) 0.0140(7)
C45 0.027(2) 0.037(3) 0.027(3) -0.002(2) -0.004(2) 0.012(2)
Cl8A 0.077(6) 0.092(6) 0.067(2) 0.026(2) -0.023(3) -0.035(5)
Cl7A 0.082(6) 0.0484(11) 0.031(5) 0.0071(15) 0.016(3) -0.014(2)
Cl6A 0.057(3) 0.074(5) 0.071(9) 0.013(4) 0.020(3) 0.006(4)

_geom_special_details            
;
 All esds (except the esd in the dihedral angle between two l.s. planes)
 are estimated using the full covariance matrix.  The cell esds are taken
 into account individually in the estimation of esds in distances, angles
 and torsion angles; correlations between esds in cell parameters are only
 used when they are defined by crystal symmetry.  An approximate (isotropic)
 treatment of cell esds is used for estimating esds involving l.s. planes.
;
loop_
_geom_bond_atom_site_label_1
_geom_bond_atom_site_label_2
_geom_bond_distance
_geom_bond_site_symmetry_2
_geom_bond_publ_flag
Pd1 Cl1 2.2929(8) . ?
Pd1 Cl2 2.3650(8) . ?
Pd1 P1 2.2313(10) . ?
Pd1 N1 2.035(3) . ?
P1 C23 1.848(4) . ?
P1 C27 1.831(4) . ?
P1 C35 1.804(4) . ?
O1 C8 1.468(5) . ?
O1 C9 1.336(4) . ?
N1 C7 1.483(5) . ?
N1 C9 1.276(5) . ?
C1 H1 0.9300 . ?
C1 C2 1.386(6) . ?
C1 C6 1.385(5) . ?
C2 H2 0.9300 . ?
C2 C3 1.379(6) . ?
C3 H3 0.9300 . ?
C3 C4 1.378(6) . ?
C4 H4 0.9300 . ?
C4 C5 1.379(5) . ?
C5 H5 0.9300 . ?
C5 C6 1.388(5) . ?
C6 C7 1.514(5) . ?
C7 H7 0.9800 . ?
C7 C8 1.540(5) . ?
C8 H8A 0.9700 . ?
C8 H8B 0.9700 . ?
C9 C10 1.475(5) . ?
C10 C11 1.397(5) . ?
C10 C15 1.389(5) . ?
C11 H11 0.9300 . ?
C11 C12 1.380(6) . ?
C12 H12 0.9300 . ?
C12 C13 1.394(6) . ?
C13 H13 0.9300 . ?
C13 C14 1.388(6) . ?
C14 C15 1.397(5) . ?
C14 C18 1.509(5) . ?
C15 C16 1.521(5) . ?
C16 C17 1.556(5) . ?
C16 C19 1.558(5) . ?
C16 C22 1.539(5) . ?
C17 H17A 0.9700 . ?
C17 H17B 0.9700 . ?
C17 C18 1.547(6) . ?
C18 H18A 0.9700 . ?
C18 H18B 0.9700 . ?
C19 H19A 0.9700 . ?
C19 H19B 0.9700 . ?
C19 C20 1.527(6) . ?
C20 H20A 0.9700 . ?
C20 H20B 0.9700 . ?
C20 C21 1.508(5) . ?
C21 C22 1.414(5) . ?
C21 C26 1.384(6) . ?
C22 C23 1.416(5) . ?
C23 C24 1.400(5) . ?
C24 H24 0.9300 . ?
C24 C25 1.391(5) . ?
C25 H25 0.9300 . ?
C25 C26 1.363(6) . ?
C26 H26 0.9300 . ?
C27 C28 1.395(6) . ?
C27 C32 1.395(5) . ?
C28 H28 0.9300 . ?
C28 C29 1.385(6) . ?
C29 C30 1.394(6) . ?
C29 C33 1.503(6) . ?
C30 H30 0.9300 . ?
C30 C31 1.392(6) . ?
C31 C32 1.387(6) . ?
C31 C34 1.507(6) . ?
C32 H32 0.9300 . ?
C33 H33A 0.9600 . ?
C33 H33B 0.9600 . ?
C33 H33C 0.9600 . ?
C34 H34A 0.9600 . ?
C34 H34B 0.9600 . ?
C34 H34C 0.9600 . ?
C35 C36 1.387(5) . ?
C35 C40 1.393(5) . ?
C36 H36 0.9300 . ?
C36 C37 1.393(5) . ?
C37 C38 1.398(6) . ?
C37 C41 1.498(6) . ?
C38 H38 0.9300 . ?
C38 C39 1.388(6) . ?
C39 C40 1.400(5) . ?
C39 C42 1.503(5) . ?
C40 H40 0.9300 . ?
C41 H41A 0.9600 . ?
C41 H41B 0.9600 . ?
C41 H41C 0.9600 . ?
C42 H42A 0.9600 . ?
C42 H42B 0.9600 . ?
C42 H42C 0.9600 . ?
Cl6 C44 1.757(8) . ?
Cl7 C44 1.772(7) . ?
Cl8 C44 1.764(8) . ?
C44 H44 0.9800 . ?
C44 H44A 0.9800 . ?
C44 Cl8A 1.742(9) . ?
C44 Cl7A 1.755(9) . ?
C44 Cl6A 1.755(9) . ?
Cl3 C43 1.764(4) . ?
Cl4 C43 1.763(4) . ?
Cl5 C43 1.760(4) . ?
C43 H43 0.9800 . ?
Cl9 C45 1.751(5) . ?
Cl10 C45 1.751(5) . ?
Cl11 C45 1.769(5) . ?
C45 H45 0.9800 . ?

loop_
_geom_angle_atom_site_label_1
_geom_angle_atom_site_label_2
_geom_angle_atom_site_label_3
_geom_angle
_geom_angle_site_symmetry_1
_geom_angle_site_symmetry_3
_geom_angle_publ_flag
Cl1 Pd1 Cl2 91.23(3) . . ?
P1 Pd1 Cl1 87.70(3) . . ?
P1 Pd1 Cl2 177.61(4) . . ?
N1 Pd1 Cl1 178.11(10) . . ?
N1 Pd1 Cl2 89.39(8) . . ?
N1 Pd1 P1 91.74(8) . . ?
C23 P1 Pd1 114.90(12) . . ?
C27 P1 Pd1 102.70(13) . . ?
C27 P1 C23 107.09(17) . . ?
C35 P1 Pd1 118.71(13) . . ?
C35 P1 C23 104.17(17) . . ?
C35 P1 C27 108.73(17) . . ?
C9 O1 C8 106.0(3) . . ?
C7 N1 Pd1 132.9(2) . . ?
C9 N1 Pd1 117.6(3) . . ?
C9 N1 C7 109.0(3) . . ?
C2 C1 H1 119.9 . . ?
C6 C1 H1 119.9 . . ?
C6 C1 C2 120.2(4) . . ?
C1 C2 H2 120.1 . . ?
C3 C2 C1 119.9(4) . . ?
C3 C2 H2 120.1 . . ?
C2 C3 H3 120.0 . . ?
C4 C3 C2 120.1(4) . . ?
C4 C3 H3 120.0 . . ?
C3 C4 H4 119.9 . . ?
C3 C4 C5 120.3(4) . . ?
C5 C4 H4 119.9 . . ?
C4 C5 H5 119.9 . . ?
C4 C5 C6 120.2(4) . . ?
C6 C5 H5 119.9 . . ?
C1 C6 C5 119.4(4) . . ?
C1 C6 C7 119.5(3) . . ?
C5 C6 C7 121.2(3) . . ?
N1 C7 C6 114.2(3) . . ?
N1 C7 H7 108.6 . . ?
N1 C7 C8 101.3(3) . . ?
C6 C7 H7 108.6 . . ?
C6 C7 C8 115.1(3) . . ?
C8 C7 H7 108.6 . . ?
O1 C8 C7 104.6(3) . . ?
O1 C8 H8A 110.8 . . ?
O1 C8 H8B 110.8 . . ?
C7 C8 H8A 110.8 . . ?
C7 C8 H8B 110.8 . . ?
H8A C8 H8B 108.9 . . ?
O1 C9 C10 119.1(3) . . ?
N1 C9 O1 117.0(4) . . ?
N1 C9 C10 123.6(3) . . ?
C11 C10 C9 121.7(3) . . ?
C15 C10 C9 118.2(3) . . ?
C15 C10 C11 119.9(4) . . ?
C10 C11 H11 120.0 . . ?
C12 C11 C10 119.9(4) . . ?
C12 C11 H11 120.0 . . ?
C11 C12 H12 119.7 . . ?
C11 C12 C13 120.6(4) . . ?
C13 C12 H12 119.7 . . ?
C12 C13 H13 120.3 . . ?
C14 C13 C12 119.4(4) . . ?
C14 C13 H13 120.3 . . ?
C13 C14 C15 120.3(4) . . ?
C13 C14 C18 128.9(4) . . ?
C15 C14 C18 110.8(4) . . ?
C10 C15 C14 119.7(4) . . ?
C10 C15 C16 129.1(4) . . ?
C14 C15 C16 110.9(3) . . ?
C15 C16 C17 102.2(3) . . ?
C15 C16 C19 108.7(3) . . ?
C15 C16 C22 121.0(3) . . ?
C17 C16 C19 109.6(3) . . ?
C22 C16 C17 112.7(3) . . ?
C22 C16 C19 102.5(3) . . ?
C16 C17 H17A 110.6 . . ?
C16 C17 H17B 110.6 . . ?
H17A C17 H17B 108.7 . . ?
C18 C17 C16 105.8(3) . . ?
C18 C17 H17A 110.6 . . ?
C18 C17 H17B 110.6 . . ?
C14 C18 C17 103.2(3) . . ?
C14 C18 H18A 111.1 . . ?
C14 C18 H18B 111.1 . . ?
C17 C18 H18A 111.1 . . ?
C17 C18 H18B 111.1 . . ?
H18A C18 H18B 109.1 . . ?
C16 C19 H19A 110.7 . . ?
C16 C19 H19B 110.7 . . ?
H19A C19 H19B 108.8 . . ?
C20 C19 C16 105.3(3) . . ?
C20 C19 H19A 110.7 . . ?
C20 C19 H19B 110.7 . . ?
C19 C20 H20A 111.2 . . ?
C19 C20 H20B 111.2 . . ?
H20A C20 H20B 109.2 . . ?
C21 C20 C19 102.6(3) . . ?
C21 C20 H20A 111.2 . . ?
C21 C20 H20B 111.2 . . ?
C22 C21 C20 111.6(3) . . ?
C26 C21 C20 126.0(3) . . ?
C26 C21 C22 122.4(3) . . ?
C21 C22 C16 108.2(3) . . ?
C21 C22 C23 117.4(3) . . ?
C23 C22 C16 134.2(3) . . ?
C22 C23 P1 126.0(3) . . ?
C24 C23 P1 115.1(3) . . ?
C24 C23 C22 118.6(3) . . ?
C23 C24 H24 118.9 . . ?
C25 C24 C23 122.1(4) . . ?
C25 C24 H24 118.9 . . ?
C24 C25 H25 120.2 . . ?
C26 C25 C24 119.6(4) . . ?
C26 C25 H25 120.2 . . ?
C21 C26 H26 120.1 . . ?
C25 C26 C21 119.8(3) . . ?
C25 C26 H26 120.1 . . ?
C28 C27 P1 116.2(3) . . ?
C28 C27 C32 119.2(4) . . ?
C32 C27 P1 124.2(3) . . ?
C27 C28 H28 119.4 . . ?
C29 C28 C27 121.3(4) . . ?
C29 C28 H28 119.4 . . ?
C28 C29 C30 118.3(4) . . ?
C28 C29 C33 120.1(4) . . ?
C30 C29 C33 121.6(4) . . ?
C29 C30 H30 119.1 . . ?
C31 C30 C29 121.7(4) . . ?
C31 C30 H30 119.1 . . ?
C30 C31 C34 120.2(4) . . ?
C32 C31 C30 118.9(4) . . ?
C32 C31 C34 120.9(4) . . ?
C27 C32 H32 119.7 . . ?
C31 C32 C27 120.5(4) . . ?
C31 C32 H32 119.7 . . ?
C29 C33 H33A 109.5 . . ?
C29 C33 H33B 109.5 . . ?
C29 C33 H33C 109.5 . . ?
H33A C33 H33B 109.5 . . ?
H33A C33 H33C 109.5 . . ?
H33B C33 H33C 109.5 . . ?
C31 C34 H34A 109.5 . . ?
C31 C34 H34B 109.5 . . ?
C31 C34 H34C 109.5 . . ?
H34A C34 H34B 109.5 . . ?
H34A C34 H34C 109.5 . . ?
H34B C34 H34C 109.5 . . ?
C36 C35 P1 121.0(3) . . ?
C36 C35 C40 119.9(3) . . ?
C40 C35 P1 118.9(3) . . ?
C35 C36 H36 119.7 . . ?
C35 C36 C37 120.5(4) . . ?
C37 C36 H36 119.7 . . ?
C36 C37 C38 118.4(4) . . ?
C36 C37 C41 120.6(4) . . ?
C38 C37 C41 121.0(4) . . ?
C37 C38 H38 118.8 . . ?
C39 C38 C37 122.5(4) . . ?
C39 C38 H38 118.8 . . ?
C38 C39 C40 117.6(4) . . ?
C38 C39 C42 121.6(4) . . ?
C40 C39 C42 120.8(4) . . ?
C35 C40 C39 121.0(4) . . ?
C35 C40 H40 119.5 . . ?
C39 C40 H40 119.5 . . ?
C37 C41 H41A 109.5 . . ?
C37 C41 H41B 109.5 . . ?
C37 C41 H41C 109.5 . . ?
H41A C41 H41B 109.5 . . ?
H41A C41 H41C 109.5 . . ?
H41B C41 H41C 109.5 . . ?
C39 C42 H42A 109.5 . . ?
C39 C42 H42B 109.5 . . ?
C39 C42 H42C 109.5 . . ?
H42A C42 H42B 109.5 . . ?
H42A C42 H42C 109.5 . . ?
H42B C42 H42C 109.5 . . ?
Cl6 C44 Cl7 101.4(9) . . ?
Cl6 C44 Cl8 107.2(7) . . ?
Cl6 C44 H44 109.9 . . ?
Cl7 C44 H44 109.9 . . ?
Cl8 C44 Cl7 118.0(7) . . ?
Cl8 C44 H44 109.9 . . ?
Cl8A C44 H44A 107.3 . . ?
Cl8A C44 Cl7A 102.0(9) . . ?
Cl8A C44 Cl6A 111.3(10) . . ?
Cl7A C44 H44A 107.3 . . ?
Cl6A C44 H44A 107.3 . . ?
Cl6A C44 Cl7A 120.9(14) . . ?
Cl3 C43 H43 108.6 . . ?
Cl4 C43 Cl3 109.5(2) . . ?
Cl4 C43 H43 108.6 . . ?
Cl5 C43 Cl3 110.3(2) . . ?
Cl5 C43 Cl4 111.1(2) . . ?
Cl5 C43 H43 108.6 . . ?
Cl9 C45 Cl11 110.1(3) . . ?
Cl9 C45 H45 108.6 . . ?
Cl10 C45 Cl9 110.3(2) . . ?
Cl10 C45 Cl11 110.6(3) . . ?
Cl10 C45 H45 108.6 . . ?
Cl11 C45 H45 108.6 . . ?

loop_
_geom_torsion_atom_site_label_1
_geom_torsion_atom_site_label_2
_geom_torsion_atom_site_label_3
_geom_torsion_atom_site_label_4
_geom_torsion
_geom_torsion_site_symmetry_1
_geom_torsion_site_symmetry_2
_geom_torsion_site_symmetry_3
_geom_torsion_site_symmetry_4
_geom_torsion_publ_flag
Pd1 P1 C23 C22 70.0(3) . . . . ?
Pd1 P1 C23 C24 -104.4(3) . . . . ?
Pd1 P1 C27 C28 39.6(3) . . . . ?
Pd1 P1 C27 C32 -133.5(3) . . . . ?
Pd1 P1 C35 C36 -6.8(3) . . . . ?
Pd1 P1 C35 C40 178.6(2) . . . . ?
Pd1 N1 C7 C6 51.6(4) . . . . ?
Pd1 N1 C7 C8 175.9(2) . . . . ?
Pd1 N1 C9 O1 179.6(2) . . . . ?
Pd1 N1 C9 C10 5.1(5) . . . . ?
P1 C23 C24 C25 173.5(3) . . . . ?
P1 C27 C28 C29 -174.4(3) . . . . ?
P1 C27 C32 C31 173.4(3) . . . . ?
P1 C35 C36 C37 -176.1(3) . . . . ?
P1 C35 C40 C39 176.7(3) . . . . ?
O1 C9 C10 C11 105.4(4) . . . . ?
O1 C9 C10 C15 -80.2(4) . . . . ?
N1 C7 C8 O1 13.9(4) . . . . ?
N1 C9 C10 C11 -80.2(5) . . . . ?
N1 C9 C10 C15 94.2(5) . . . . ?
C1 C2 C3 C4 0.3(7) . . . . ?
C1 C6 C7 N1 -127.3(4) . . . . ?
C1 C6 C7 C8 116.1(4) . . . . ?
C2 C1 C6 C5 1.0(6) . . . . ?
C2 C1 C6 C7 -177.5(4) . . . . ?
C2 C3 C4 C5 0.0(7) . . . . ?
C3 C4 C5 C6 0.2(7) . . . . ?
C4 C5 C6 C1 -0.7(6) . . . . ?
C4 C5 C6 C7 177.8(4) . . . . ?
C5 C6 C7 N1 54.1(5) . . . . ?
C5 C6 C7 C8 -62.4(5) . . . . ?
C6 C1 C2 C3 -0.8(7) . . . . ?
C6 C7 C8 O1 137.6(3) . . . . ?
C7 N1 C9 O1 6.7(4) . . . . ?
C7 N1 C9 C10 -167.9(3) . . . . ?
C8 O1 C9 N1 3.2(5) . . . . ?
C8 O1 C9 C10 178.0(3) . . . . ?
C9 O1 C8 C7 -11.0(4) . . . . ?
C9 N1 C7 C6 -137.0(3) . . . . ?
C9 N1 C7 C8 -12.7(4) . . . . ?
C9 C10 C11 C12 176.7(3) . . . . ?
C9 C10 C15 C14 -178.0(3) . . . . ?
C9 C10 C15 C16 8.9(6) . . . . ?
C10 C11 C12 C13 0.0(6) . . . . ?
C10 C15 C16 C17 -169.0(4) . . . . ?
C10 C15 C16 C19 75.2(5) . . . . ?
C10 C15 C16 C22 -42.8(5) . . . . ?
C11 C10 C15 C14 -3.5(5) . . . . ?
C11 C10 C15 C16 -176.5(4) . . . . ?
C11 C12 C13 C14 -1.2(6) . . . . ?
C12 C13 C14 C15 0.1(6) . . . . ?
C12 C13 C14 C18 178.1(4) . . . . ?
C13 C14 C15 C10 2.3(5) . . . . ?
C13 C14 C15 C16 176.5(3) . . . . ?
C13 C14 C18 C17 167.1(4) . . . . ?
C14 C15 C16 C17 17.5(4) . . . . ?
C14 C15 C16 C19 -98.3(4) . . . . ?
C14 C15 C16 C22 143.7(3) . . . . ?
C15 C10 C11 C12 2.4(6) . . . . ?
C15 C14 C18 C17 -14.8(4) . . . . ?
C15 C16 C17 C18 -25.9(4) . . . . ?
C15 C16 C19 C20 -158.9(3) . . . . ?
C15 C16 C22 C21 139.1(3) . . . . ?
C15 C16 C22 C23 -45.5(6) . . . . ?
C16 C17 C18 C14 25.1(4) . . . . ?
C16 C19 C20 C21 30.0(4) . . . . ?
C16 C22 C23 P1 10.5(6) . . . . ?
C16 C22 C23 C24 -175.4(4) . . . . ?
C17 C16 C19 C20 90.2(4) . . . . ?
C17 C16 C22 C21 -99.7(4) . . . . ?
C17 C16 C22 C23 75.7(5) . . . . ?
C18 C14 C15 C10 -176.1(3) . . . . ?
C18 C14 C15 C16 -1.9(4) . . . . ?
C19 C16 C17 C18 89.2(4) . . . . ?
C19 C16 C22 C21 18.1(4) . . . . ?
C19 C16 C22 C23 -166.5(4) . . . . ?
C19 C20 C21 C22 -19.5(4) . . . . ?
C19 C20 C21 C26 163.1(4) . . . . ?
C20 C21 C22 C16 0.7(4) . . . . ?
C20 C21 C22 C23 -175.6(3) . . . . ?
C20 C21 C26 C25 175.2(4) . . . . ?
C21 C22 C23 P1 -174.4(3) . . . . ?
C21 C22 C23 C24 -0.2(5) . . . . ?
C22 C16 C17 C18 -157.3(3) . . . . ?
C22 C16 C19 C20 -29.8(4) . . . . ?
C22 C21 C26 C25 -1.9(6) . . . . ?
C22 C23 C24 C25 -1.3(6) . . . . ?
C23 P1 C27 C28 -81.8(3) . . . . ?
C23 P1 C27 C32 105.2(3) . . . . ?
C23 P1 C35 C36 122.5(3) . . . . ?
C23 P1 C35 C40 -52.1(3) . . . . ?
C23 C24 C25 C26 1.2(6) . . . . ?
C24 C25 C26 C21 0.4(6) . . . . ?
C26 C21 C22 C16 178.2(3) . . . . ?
C26 C21 C22 C23 1.8(5) . . . . ?
C27 P1 C23 C22 -176.7(3) . . . . ?
C27 P1 C23 C24 9.0(3) . . . . ?
C27 P1 C35 C36 -123.5(3) . . . . ?
C27 P1 C35 C40 61.8(3) . . . . ?
C27 C28 C29 C30 1.4(6) . . . . ?
C27 C28 C29 C33 -178.0(4) . . . . ?
C28 C27 C32 C31 0.5(6) . . . . ?
C28 C29 C30 C31 -1.4(6) . . . . ?
C29 C30 C31 C32 1.0(6) . . . . ?
C29 C30 C31 C34 179.3(4) . . . . ?
C30 C31 C32 C27 -0.5(6) . . . . ?
C32 C27 C28 C29 -1.0(6) . . . . ?
C33 C29 C30 C31 178.0(4) . . . . ?
C34 C31 C32 C27 -178.8(4) . . . . ?
C35 P1 C23 C22 -61.6(3) . . . . ?
C35 P1 C23 C24 124.1(3) . . . . ?
C35 P1 C27 C28 166.2(3) . . . . ?
C35 P1 C27 C32 -6.9(4) . . . . ?
C35 C36 C37 C38 0.0(5) . . . . ?
C35 C36 C37 C41 178.8(4) . . . . ?
C36 C35 C40 C39 2.0(5) . . . . ?
C36 C37 C38 C39 1.2(6) . . . . ?
C37 C38 C39 C40 -0.7(6) . . . . ?
C37 C38 C39 C42 177.6(4) . . . . ?
C38 C39 C40 C35 -0.9(6) . . . . ?
C40 C35 C36 C37 -1.5(5) . . . . ?
C41 C37 C38 C39 -177.7(4) . . . . ?
C42 C39 C40 C35 -179.3(4) . . . . ?

_shelx_res_file                  
;
TITL testo1 in P2(1)2(1)2(1)
CELL 0.71073 13.7983 18.7174 19.3028 90 90 90
ZERR 4 0.0008 0.0011 0.0011 0 0 0
LATT -1
SYMM 0.5-X,-Y,0.5+Z
SYMM 0.5+X,0.5-Y,-Z
SYMM -X,0.5+Y,0.5-Z
SFAC C H Cl N O P Pd
UNIT 180 172 44 4 4 4 4
SADI 0.01 Cl8A C44 Cl8 C44 Cl6A C44 Cl6 C44 Cl7A C44 Cl7 C44
EADP Cl7 Cl7A
EADP Cl6 Cl6A
EADP Cl8 Cl8A

L.S. 4
PLAN  5
fmap 2 53
MORE -1
BOND $H
ACTA 52
CONF
REM <olex2.extras>
REM <HklSrc "%.\\testo1.hkl">
REM </olex2.extras>

WGHT    0.026600    1.470500
FVAR       0.07044
PD1   7    0.612075    0.331832    0.242782    11.00000    0.01010    0.00877 =
         0.01323    0.00119    0.00015   -0.00037
CL1   3    0.634789    0.453119    0.246549    11.00000    0.01759    0.01020 =
         0.02910    0.00227   -0.00126   -0.00261
CL2   3    0.780792    0.311617    0.251807    11.00000    0.01061    0.01799 =
         0.02793   -0.00076    0.00038    0.00055
P1    6    0.453977    0.353169    0.230047    11.00000    0.01168    0.00975 =
         0.01263    0.00031   -0.00092    0.00019
O1    5    0.559890    0.123531    0.300108    11.00000    0.02575    0.00822 =
         0.01422   -0.00020    0.00664    0.00143
N1    4    0.589995    0.224354    0.242634    11.00000    0.01338    0.01045 =
         0.01287    0.00151   -0.00113    0.00087
C1    1    0.621735    0.180327    0.061305    11.00000    0.02573    0.02027 =
         0.01779    0.00116   -0.00064    0.00433
AFIX  43
H1    2    0.556241    0.184563    0.050696    11.00000   -1.20000
AFIX   0
C2    1    0.689931    0.180151    0.008577    11.00000    0.04251    0.03150 =
         0.01564    0.00492    0.00446    0.00667
AFIX  43
H2    2    0.670177    0.183628   -0.037363    11.00000   -1.20000
AFIX   0
C3    1    0.787155    0.174808    0.024385    11.00000    0.03686    0.02880 =
         0.02353    0.00573    0.01918    0.00630
AFIX  43
H3    2    0.833011    0.174923   -0.010925    11.00000   -1.20000
AFIX   0
C4    1    0.816411    0.169301    0.092419    11.00000    0.02302    0.02284 =
         0.02696   -0.00013    0.00827    0.00221
AFIX  43
H4    2    0.882016    0.165708    0.102899    11.00000   -1.20000
AFIX   0
C5    1    0.748828    0.169095    0.145026    11.00000    0.02310    0.01603 =
         0.01751   -0.00208    0.00288    0.00220
AFIX  43
H5    2    0.768984    0.165514    0.190870    11.00000   -1.20000
AFIX   0
C6    1    0.650775    0.174218    0.129738    11.00000    0.01915    0.00900 =
         0.01502    0.00013    0.00420    0.00098
C7    1    0.574988    0.171506    0.186393    11.00000    0.01839    0.01051 =
         0.01517   -0.00088    0.00006    0.00033
AFIX  13
H7    2    0.511164    0.179770    0.165613    11.00000   -1.20000
AFIX   0
C8    1    0.571616    0.101172    0.227715    11.00000    0.02587    0.01292 =
         0.01779   -0.00153    0.00980   -0.00116
AFIX  23
H8A   2    0.517453    0.071833    0.212991    11.00000   -1.20000
H8B   2    0.631132    0.074302    0.221683    11.00000   -1.20000
AFIX   0
C9    1    0.574886    0.194053    0.300881    11.00000    0.01084    0.01193 =
         0.01773    0.00091    0.00172    0.00095
C10   1    0.564875    0.233277    0.366797    11.00000    0.01803    0.00884 =
         0.01201    0.00420   -0.00213    0.00195
C11   1    0.645606    0.257704    0.403486    11.00000    0.01712    0.01508 =
         0.01692    0.00306   -0.00110    0.00338
AFIX  43
H11   2    0.707722    0.247296    0.387745    11.00000   -1.20000
AFIX   0
C12   1    0.633051    0.297305    0.463127    11.00000    0.02095    0.01794 =
         0.01641    0.00410   -0.00531   -0.00123
AFIX  43
H12   2    0.686953    0.313495    0.487420    11.00000   -1.20000
AFIX   0
C13   1    0.540317    0.313275    0.487309    11.00000    0.02626    0.01436 =
         0.01292    0.00015   -0.00135    0.00092
AFIX  43
H13   2    0.532249    0.339191    0.528009    11.00000   -1.20000
AFIX   0
C14   1    0.460155    0.290146    0.450098    11.00000    0.02108    0.00838 =
         0.01492    0.00445    0.00534    0.00220
C15   1    0.472197    0.251112    0.389015    11.00000    0.01602    0.00929 =
         0.01319    0.00291    0.00006    0.00121
C16   1    0.374785    0.227777    0.359944    11.00000    0.01546    0.01160 =
         0.01604    0.00072    0.00186    0.00259
C17   1    0.303215    0.278298    0.398392    11.00000    0.01570    0.01394 =
         0.01655    0.00288    0.00512    0.00141
AFIX  23
H17A  2    0.290010    0.320466    0.370746    11.00000   -1.20000
H17B  2    0.242498    0.253997    0.407676    11.00000   -1.20000
AFIX   0
C18   1    0.354057    0.299047    0.466930    11.00000    0.01974    0.01506 =
         0.01606    0.00199    0.00595    0.00101
AFIX  23
H18A  2    0.339468    0.348000    0.479705    11.00000   -1.20000
H18B  2    0.334720    0.267586    0.504394    11.00000   -1.20000
AFIX   0
C19   1    0.355620    0.149035    0.382181    11.00000    0.02201    0.01141 =
         0.01974    0.00452    0.00617    0.00076
AFIX  23
H19A  2    0.414804    0.121168    0.379897    11.00000   -1.20000
H19B  2    0.330570    0.147086    0.429096    11.00000   -1.20000
AFIX   0
C20   1    0.280813    0.120785    0.330729    11.00000    0.01792    0.01084 =
         0.02709    0.00067    0.00602   -0.00382
AFIX  23
H20A  2    0.288889    0.069927    0.322993    11.00000   -1.20000
H20B  2    0.215313    0.129874    0.346707    11.00000   -1.20000
AFIX   0
C21   1    0.303207    0.162909    0.266107    11.00000    0.01160    0.01134 =
         0.02416   -0.00005    0.00538   -0.00026
C22   1    0.356861    0.225355    0.281303    11.00000    0.01049    0.01129 =
         0.01683   -0.00222    0.00299    0.00127
C23   1    0.376921    0.272509    0.225783    11.00000    0.00978    0.01169 =
         0.01669   -0.00226   -0.00059    0.00156
C24   1    0.343273    0.254830    0.159563    11.00000    0.01468    0.01972 =
         0.01708   -0.00045   -0.00074   -0.00186
AFIX  43
H24   2    0.355157    0.286111    0.123107    11.00000   -1.20000
AFIX   0
C25   1    0.292649    0.192013    0.146505    11.00000    0.02327    0.02440 =
         0.01933   -0.00705   -0.00185   -0.00375
AFIX  43
H25   2    0.272278    0.181273    0.101776    11.00000   -1.20000
AFIX   0
C26   1    0.273053    0.146263    0.199651    11.00000    0.01745    0.01573 =
         0.02818   -0.00919    0.00046   -0.00641
AFIX  43
H26   2    0.239546    0.104024    0.191281    11.00000   -1.20000
AFIX   0
C27   1    0.448231    0.396130    0.144944    11.00000    0.01626    0.01428 =
         0.01400    0.00008   -0.00491   -0.00443
C28   1    0.509022    0.368056    0.094009    11.00000    0.01882    0.01586 =
         0.01836    0.00290   -0.00216   -0.00141
AFIX  43
H28   2    0.544868    0.327144    0.103543    11.00000   -1.20000
AFIX   0
C29   1    0.517009    0.399944    0.029529    11.00000    0.02325    0.02103 =
         0.01540    0.00349   -0.00329   -0.00905
C30   1    0.464254    0.462106    0.017018    11.00000    0.03914    0.02198 =
         0.01419    0.00499   -0.00837   -0.00973
AFIX  43
H30   2    0.470117    0.484645   -0.025714    11.00000   -1.20000
AFIX   0
C31   1    0.403006    0.491342    0.066822    11.00000    0.03449    0.01390 =
         0.02187    0.00089   -0.01356   -0.00080
C32   1    0.395681    0.458152    0.130866    11.00000    0.02325    0.01367 =
         0.01793   -0.00358   -0.00706    0.00165
AFIX  43
H32   2    0.355414    0.477394    0.164698    11.00000   -1.20000
AFIX   0
C33   1    0.580580    0.367249   -0.025140    11.00000    0.03114    0.04020 =
         0.01675    0.00318    0.00455   -0.00509
AFIX 137
H33A  2    0.642820    0.356311   -0.005610    11.00000   -1.50000
H33B  2    0.588431    0.400365   -0.062701    11.00000   -1.50000
H33C  2    0.551106    0.324182   -0.042039    11.00000   -1.50000
AFIX   0
C34   1    0.347978    0.559116    0.051645    11.00000    0.08180    0.02147 =
         0.02948   -0.00043   -0.02139    0.01625
AFIX 137
H34A  2    0.392464    0.598469    0.049175    11.00000   -1.50000
H34B  2    0.301744    0.567656    0.087874    11.00000   -1.50000
H34C  2    0.314678    0.554393    0.008219    11.00000   -1.50000
AFIX   0
C35   1    0.393966    0.409707    0.292392    11.00000    0.01450    0.00815 =
         0.01656    0.00149    0.00270    0.00011
C36   1    0.441886    0.433519    0.351209    11.00000    0.01529    0.01093 =
         0.01763    0.00346   -0.00333    0.00131
AFIX  43
H36   2    0.507078    0.422647    0.357410    11.00000   -1.20000
AFIX   0
C37   1    0.393143    0.473571    0.401037    11.00000    0.02621    0.00988 =
         0.01533    0.00164    0.00051   -0.00190
C38   1    0.295207    0.489072    0.390213    11.00000    0.02140    0.01332 =
         0.02126    0.00082    0.00800    0.00124
AFIX  43
H38   2    0.262603    0.516548    0.422896    11.00000   -1.20000
AFIX   0
C39   1    0.244767    0.465008    0.332526    11.00000    0.01762    0.01422 =
         0.02269    0.00487    0.00382    0.00111
C40   1    0.295764    0.424438    0.283724    11.00000    0.01645    0.01327 =
         0.01684    0.00015   -0.00097    0.00064
AFIX  43
H40   2    0.263572    0.407045    0.244901    11.00000   -1.20000
AFIX   0
C41   1    0.444209    0.498126    0.465243    11.00000    0.03356    0.02192 =
         0.02053   -0.00684   -0.00813    0.00580
AFIX 137
H41A  2    0.460566    0.457489    0.493244    11.00000   -1.50000
H41B  2    0.402487    0.529436    0.490977    11.00000   -1.50000
H41C  2    0.502301    0.523189    0.452658    11.00000   -1.50000
AFIX   0
C42   1    0.138565    0.479972    0.323296    11.00000    0.02051    0.03086 =
         0.03665   -0.00093    0.00426    0.00758
AFIX 137
H42A  2    0.101467    0.442343    0.344244    11.00000   -1.50000
H42B  2    0.123698    0.482512    0.274774    11.00000   -1.50000
H42C  2    0.122676    0.524622    0.344974    11.00000   -1.50000
AFIX   0

PART 1
CL6   3    1.007529    0.353489    0.154417    10.57250    0.05697    0.07387 =
         0.07100    0.01300    0.02022    0.00644
CL7   3    0.953785    0.493508    0.144239    10.57250    0.08157    0.04839 =
         0.03099    0.00707    0.01580   -0.01358
CL8   3    0.867482    0.380478    0.050273    10.57250    0.07749    0.09240 =
         0.06692    0.02558   -0.02291   -0.03499
PART 0
C44   1    0.906274    0.406224    0.133709    11.00000    0.04726    0.04800 =
         0.04418    0.02165    0.00500   -0.01172
PART 1
AFIX  13
H44   2    0.854371    0.397898    0.167411    10.57250   -1.20000
AFIX  13
PART 0
PART 2
H44A  2    0.863387    0.399513    0.173651    10.42750   -1.20000
AFIX   0

PART 0
CL3   3    0.892052    0.368321    0.422258    11.00000    0.04220    0.02941 =
         0.03574    0.01117   -0.00463    0.00269
CL4   3    0.885662    0.484875    0.325024    11.00000    0.02044    0.01955 =
         0.03332    0.00442    0.00351    0.00085
CL5   3    0.749231    0.479987    0.439543    11.00000    0.03998    0.03321 =
         0.04866   -0.01241    0.02212   -0.00422
C43   1    0.815592    0.429314    0.379113    11.00000    0.02167    0.01849 =
         0.02652   -0.00140    0.00021   -0.00317
AFIX  13
H43   2    0.769969    0.402375    0.350274    11.00000   -1.20000
AFIX   0

CL9   3    0.019725    0.148728    0.220919    11.00000    0.03567    0.05024 =
         0.03773   -0.01866    0.00075    0.00798
CL10  3    0.061523    0.251900    0.327086    11.00000    0.05311    0.04169 =
         0.05190   -0.01785   -0.02068    0.00724
CL11  3   -0.099613    0.154379    0.343502    11.00000    0.04775    0.05694 =
         0.03407    0.01126    0.00423    0.01397
C45   1   -0.030210    0.204915    0.284052    11.00000    0.02664    0.03665 =
         0.02733   -0.00207   -0.00355    0.01228
AFIX  13
H45   2   -0.072993    0.239396    0.261153    11.00000   -1.20000
AFIX   0

PART 2
CL8A  3    0.836565    0.394062    0.059373    10.42750    0.07749    0.09240 =
         0.06692    0.02558   -0.02291   -0.03499
CL7A  3    0.934295    0.497541    0.129103    10.42750    0.08157    0.04839 =
         0.03099    0.00707    0.01580   -0.01358
CL6A  3    0.998321    0.341834    0.139632    10.42750    0.05697    0.07387 =
         0.07100    0.01300    0.02022    0.00644
HKLF 4

REM  testo1 in P2(1)2(1)2(1)
REM R1 =  0.0328 for   10624 Fo > 4sig(Fo)  and  0.0419 for all   11959 data
REM    554 parameters refined using     15 restraints

END

WGHT      0.0266      1.4704

REM Highest difference peak  0.699,  deepest hole -0.687,  1-sigma level  0.073
Q1    1   0.8907  0.4996  0.1017  11.00000  0.05    0.70
Q2    1   0.7990  0.4236  0.0794  11.00000  0.05    0.59
Q3    1   0.6225  0.3275  0.1783  11.00000  0.05    0.42
Q4    1   0.5546  0.3251  0.2813  11.00000  0.05    0.36
Q5    1   0.6076  0.2830  0.2188  11.00000  0.05    0.33
;
_shelx_res_checksum              18322
_olex2_submission_special_instructions 'No special instructions were received'
####################################################################### 
# 
# This file contains crystal structure data downloaded from the 
# Cambridge Structural Database (CSD) hosted by the Cambridge 
# Crystallographic Data Centre (CCDC).
# 
# Full information about CCDC data access policies and citation 
# guidelines are available at http://www.ccdc.cam.ac.uk/access/V1 
# 
# Audit and citation data items may have been added by the CCDC. 
# Please retain this information to preserve the provenance of 
# this file and to allow appropriate attribution of the data. 
# 
#######################################################################

data_testo1
_database_code_depnum_ccdc_archive 'CCDC 1438660'
_audit_update_record             
;
2015-11-24 deposited with the CCDC.
2016-11-16 downloaded from the CCDC.
;
_audit_creation_date             2014-11-18
_audit_creation_method           
;
Olex2 1.2
(compiled 2014.09.19 svn.r3010 for OlexSys, GUI svn.r4874)
;
_shelxl_version_number           2013-4
_chemical_name_common            ?
_chemical_name_systematic        
;
 ?
;
_chemical_formula_moiety         'C17 H17 N'
_chemical_formula_sum            'C17 H17 N'
_chemical_formula_weight         235.31
_chemical_absolute_configuration ad
_chemical_melting_point          ?
loop_
_atom_type_symbol
_atom_type_description
_atom_type_scat_dispersion_real
_atom_type_scat_dispersion_imag
_atom_type_scat_source
C C 0.0181 0.0091 'International Tables Vol C Tables 4.2.6.8 and 6.1.1.4'
H H 0.0000 0.0000 'International Tables Vol C Tables 4.2.6.8 and 6.1.1.4'
N N 0.0311 0.0180 'International Tables Vol C Tables 4.2.6.8 and 6.1.1.4'

_shelx_space_group_comment       
;
The symmetry employed for this shelxl refinement is uniquely defined
by the following loop, which should always be used as a source of
symmetry information in preference to the above space-group names.
They are only intended as comments.
;
_space_group_crystal_system      orthorhombic
_space_group_IT_number           19
_space_group_name_H-M_alt        'P 21 21 21'
_space_group_name_Hall           'P 2ac 2ab'
loop_
_space_group_symop_operation_xyz
'x, y, z'
'-x+1/2, -y, z+1/2'
'-x, y+1/2, -z+1/2'
'x+1/2, -y+1/2, -z'

_cell_length_a                   6.0770(11)
_cell_length_b                   7.7665(14)
_cell_length_c                   27.619(5)
_cell_angle_alpha                90
_cell_angle_beta                 90
_cell_angle_gamma                90
_cell_volume                     1303.5(4)
_cell_formula_units_Z            4
_cell_measurement_reflns_used    9912
_cell_measurement_temperature    100.00
_cell_measurement_theta_max      66.90
_cell_measurement_theta_min      3.20
_shelx_estimated_absorpt_T_max   ?
_shelx_estimated_absorpt_T_min   ?
_exptl_absorpt_coefficient_mu    0.525
_exptl_absorpt_correction_T_max  0.7529
_exptl_absorpt_correction_T_min  0.4182
_exptl_absorpt_correction_type   multi-scan
_exptl_absorpt_process_details   
;
SADABS-2014/4 (Bruker,2014) was used for absorption correction.
wR2(int) was 0.1458 before and 0.0504 after correction.
The Ratio of minimum to maximum transmission is 0.5555.
The \l/2 correction factor is 0.00150.
;
_exptl_crystal_colour            colourless
_exptl_crystal_colour_primary    colourless
_exptl_crystal_density_diffrn    1.199
_exptl_crystal_density_meas      ?
_exptl_crystal_density_method    ?
_exptl_crystal_description       block
_exptl_crystal_F_000             504
_exptl_crystal_size_max          0.456
_exptl_crystal_size_mid          0.288
_exptl_crystal_size_min          0.281
_exptl_special_details           
;
 ?
;
_exptl_transmission_factor_max   ?
_exptl_transmission_factor_min   ?
_diffrn_reflns_av_R_equivalents  0.0359
_diffrn_reflns_av_unetI/netI     0.0250
_diffrn_reflns_Laue_measured_fraction_full 0.978
_diffrn_reflns_Laue_measured_fraction_max 0.988
_diffrn_reflns_limit_h_max       7
_diffrn_reflns_limit_h_min       -6
_diffrn_reflns_limit_k_max       9
_diffrn_reflns_limit_k_min       -9
_diffrn_reflns_limit_l_max       32
_diffrn_reflns_limit_l_min       -22
_diffrn_reflns_number            12133
_diffrn_reflns_point_group_measured_fraction_full 0.984
_diffrn_reflns_point_group_measured_fraction_max 0.987
_diffrn_reflns_theta_full        26.000
_diffrn_reflns_theta_max         67.000
_diffrn_reflns_theta_min         3.200
_diffrn_ambient_temperature      100.00
_diffrn_detector                 'Bruker Pt135 CCD area detector'
_diffrn_detector_area_resol_mean ?
_diffrn_detector_type            'CCD area detector'
_diffrn_measured_fraction_theta_full 0.978
_diffrn_measured_fraction_theta_max 0.988
_diffrn_measurement_device       'Bruker Mircostar Rotating anode'
_diffrn_measurement_device_type  'Bruker APEX-II CCD'
_diffrn_measurement_method       '\f and \w scans'
_diffrn_radiation_monochromator  graphite
_diffrn_radiation_type           CuK\a
_diffrn_radiation_wavelength     1.54178
_diffrn_source                   'micro-focus rotating anode'
_diffrn_standards_number         0
_reflns_Friedel_coverage         0.669
_reflns_Friedel_fraction_full    1.000
_reflns_Friedel_fraction_max     0.985
_reflns_number_gt                2285
_reflns_number_total             2295
_reflns_special_details          
;
 Reflections were merged by SHELXL according to the crystal
 class for the calculation of statistics and refinement.
 
 _reflns_Friedel_fraction is defined as the number of unique
 Friedel pairs measured divided by the number that would be
 possible theoretically, ignoring centric projections and
 systematic absences.
;
_reflns_threshold_expression     'I > 2\s(I)'
_computing_cell_refinement       'SAINT v8.34A (Bruker, 2013)'
_computing_data_collection       ?
_computing_data_reduction        'SAINT v8.34A (Bruker, 2013)'
_computing_molecular_graphics    'Olex2 (Dolomanov et al., 2009)'
_computing_publication_material  'Olex2 (Dolomanov et al., 2009)'
_computing_structure_refinement  'XL (Sheldrick, 2008)'
_computing_structure_solution    
;
Superflip (Palatinus & Chapuis, 2007;Palatinus & van der Lee, 2008;
Palatinus et al., 2012)
;
_refine_diff_density_max         0.130
_refine_diff_density_min         -0.141
_refine_diff_density_rms         0.035
_refine_ls_abs_structure_details 
;
 Flack x determined using 919 quotients [(I+)-(I-)]/[(I+)+(I-)]
 (Parsons and Flack (2004), Acta Cryst. A60, s61).
;
_refine_ls_abs_structure_Flack   -0.04(10)
_refine_ls_extinction_coef       .
_refine_ls_extinction_method     none
_refine_ls_goodness_of_fit_ref   1.076
_refine_ls_hydrogen_treatment    constr
_refine_ls_matrix_type           full
_refine_ls_number_parameters     164
_refine_ls_number_reflns         2295
_refine_ls_number_restraints     0
_refine_ls_R_factor_all          0.0273
_refine_ls_R_factor_gt           0.0272
_refine_ls_restrained_S_all      1.076
_refine_ls_shift/su_max          0.001
_refine_ls_shift/su_mean         0.000
_refine_ls_structure_factor_coef Fsqd
_refine_ls_weighting_details     
'w=1/[\s^2^(Fo^2^)+(0.0406P)^2^+0.1865P] where P=(Fo^2^+2Fc^2^)/3'
_refine_ls_weighting_scheme      calc
_refine_ls_wR_factor_gt          0.0710
_refine_ls_wR_factor_ref         0.0711
_refine_special_details          
;
 ?
;
_olex2_refinement_description    
;
1. Fixed Uiso
 At 1.2 times of:
  All C(H) groups, All C(H,H) groups
 At 1.5 times of:
  All C(H,H,H) groups
2.a Secondary CH2 refined with riding coordinates:
 C3(H3A,H3B), C2(H2A,H2B)
2.b Aromatic/amide H refined with riding coordinates:
 C6(H6), C14(H14), C13(H13), C8(H8), C10(H10), C11(H11), C9(H9), C16(H16)
2.c X=CH2 refined with riding coordinates:
 C17(H17A,H17B)
2.d Idealised Me refined as rotating group:
 C15(H15A,H15B,H15C)
;
_atom_sites_solution_hydrogens   geom
_atom_sites_solution_primary     iterative
_atom_sites_solution_secondary   ?
loop_
_atom_site_label
_atom_site_type_symbol
_atom_site_fract_x
_atom_site_fract_y
_atom_site_fract_z
_atom_site_U_iso_or_equiv
_atom_site_adp_type
_atom_site_occupancy
_atom_site_site_symmetry_order
_atom_site_calc_flag
_atom_site_refinement_flags_posn
_atom_site_refinement_flags_adp
_atom_site_refinement_flags_occupancy
_atom_site_disorder_assembly
_atom_site_disorder_group
N1 N 0.73878(19) 0.42921(15) 0.38471(4) 0.0191(3) Uani 1 1 d . . . . .
C7 C 0.6681(2) 0.38467(17) 0.21082(5) 0.0164(3) Uani 1 1 d . . . . .
C12 C 0.8772(2) 0.46410(17) 0.20412(5) 0.0175(3) Uani 1 1 d . . . . .
C4 C 0.6175(2) 0.39894(17) 0.34778(5) 0.0159(3) Uani 1 1 d . . . . .
C5 C 0.6990(2) 0.42674(17) 0.29794(5) 0.0156(3) Uani 1 1 d . . . . .
C6 C 0.5834(2) 0.36753(17) 0.25850(5) 0.0165(3) Uani 1 1 d . . . . .
H6 H 0.4443 0.3142 0.2632 0.020 Uiso 1 1 calc R . . . .
C14 C 0.9039(2) 0.51192(17) 0.29065(5) 0.0178(3) Uani 1 1 d . . . . .
H14 H 0.9816 0.5568 0.3177 0.021 Uiso 1 1 calc R . . . .
C13 C 0.9898(2) 0.52978(19) 0.24529(5) 0.0192(3) Uani 1 1 d . . . . .
H13 H 1.1267 0.5869 0.2412 0.023 Uiso 1 1 calc R . . . .
C8 C 0.5539(3) 0.32222(18) 0.16964(5) 0.0204(3) Uani 1 1 d . . . . .
H8 H 0.4134 0.2703 0.1735 0.024 Uiso 1 1 calc R . . . .
C10 C 0.8517(3) 0.41281(19) 0.11785(5) 0.0242(3) Uani 1 1 d . . . . .
H10 H 0.9135 0.4204 0.0863 0.029 Uiso 1 1 calc R . . . .
C1 C 0.6180(2) 0.37721(18) 0.42908(5) 0.0188(3) Uani 1 1 d . . . . .
C11 C 0.9653(2) 0.47677(19) 0.15666(5) 0.0216(3) Uani 1 1 d . . . . .
H11 H 1.1043 0.5301 0.1518 0.026 Uiso 1 1 calc R . . . .
C3 C 0.3931(2) 0.32614(19) 0.35876(5) 0.0202(3) Uani 1 1 d . . . . .
H3A H 0.3856 0.2017 0.3512 0.024 Uiso 1 1 calc R . . . .
H3B H 0.2765 0.3875 0.3406 0.024 Uiso 1 1 calc R . . . .
C9 C 0.6442(3) 0.33594(19) 0.12425(5) 0.0242(3) Uani 1 1 d . . . . .
H9 H 0.5661 0.2932 0.0970 0.029 Uiso 1 1 calc R . . . .
C2 C 0.3743(2) 0.35859(19) 0.41323(5) 0.0201(3) Uani 1 1 d . . . . .
H2A H 0.3026 0.2606 0.4298 0.024 Uiso 1 1 calc R . . . .
H2B H 0.2903 0.4651 0.4200 0.024 Uiso 1 1 calc R . . . .
C16 C 0.6477(3) 0.5083(2) 0.46878(5) 0.0258(3) Uani 1 1 d . . . . .
H16 H 0.5595 0.4944 0.4969 0.031 Uiso 1 1 calc R . . . .
C15 C 0.7106(3) 0.2034(2) 0.44557(5) 0.0256(3) Uani 1 1 d . . . . .
H15A H 0.6746 0.1151 0.4215 0.038 Uiso 1 1 calc GR . . . .
H15B H 0.6455 0.1720 0.4768 0.038 Uiso 1 1 calc GR . . . .
H15C H 0.8707 0.2119 0.4490 0.038 Uiso 1 1 calc GR . . . .
C17 C 0.7826(3) 0.6388(2) 0.46831(6) 0.0361(4) Uani 1 1 d . . . . .
H17A H 0.8743 0.6582 0.4410 0.043 Uiso 1 1 calc R . . . .
H17B H 0.7891 0.7146 0.4953 0.043 Uiso 1 1 calc R . . . .

loop_
_atom_site_aniso_label
_atom_site_aniso_U_11
_atom_site_aniso_U_22
_atom_site_aniso_U_33
_atom_site_aniso_U_23
_atom_site_aniso_U_13
_atom_site_aniso_U_12
N1 0.0190(6) 0.0240(6) 0.0145(5) 0.0003(5) 0.0005(5) -0.0012(5)
C7 0.0197(7) 0.0125(6) 0.0171(6) 0.0015(5) -0.0015(5) 0.0030(5)
C12 0.0200(7) 0.0148(6) 0.0177(6) 0.0033(5) 0.0012(5) 0.0037(6)
C4 0.0174(7) 0.0137(6) 0.0168(6) 0.0010(5) -0.0003(5) 0.0022(6)
C5 0.0182(7) 0.0128(6) 0.0158(6) 0.0010(5) -0.0002(5) 0.0034(5)
C6 0.0160(6) 0.0143(6) 0.0192(7) 0.0018(5) -0.0009(5) -0.0010(5)
C14 0.0167(6) 0.0180(6) 0.0188(6) 0.0001(5) -0.0028(5) -0.0006(6)
C13 0.0158(6) 0.0187(6) 0.0231(7) 0.0028(6) 0.0000(5) -0.0002(6)
C8 0.0247(8) 0.0152(6) 0.0212(7) 0.0013(5) -0.0021(6) -0.0014(6)
C10 0.0345(8) 0.0214(7) 0.0168(7) 0.0017(6) 0.0058(6) 0.0071(7)
C1 0.0195(7) 0.0231(7) 0.0138(6) 0.0008(6) 0.0011(5) -0.0028(6)
C11 0.0224(7) 0.0203(7) 0.0222(7) 0.0038(6) 0.0043(6) 0.0049(6)
C3 0.0169(7) 0.0260(7) 0.0176(6) 0.0015(6) -0.0006(6) -0.0026(6)
C9 0.0354(9) 0.0191(7) 0.0180(7) -0.0007(6) -0.0050(6) 0.0032(7)
C2 0.0176(7) 0.0238(7) 0.0189(7) -0.0001(6) 0.0034(5) -0.0009(6)
C16 0.0323(8) 0.0296(8) 0.0154(6) -0.0006(6) 0.0013(6) -0.0034(7)
C15 0.0278(8) 0.0291(8) 0.0198(7) 0.0038(6) -0.0005(6) 0.0047(7)
C17 0.0429(10) 0.0384(9) 0.0269(7) -0.0071(7) 0.0007(8) -0.0137(8)

_geom_special_details            
;
 All esds (except the esd in the dihedral angle between two l.s. planes)
 are estimated using the full covariance matrix.  The cell esds are taken
 into account individually in the estimation of esds in distances, angles
 and torsion angles; correlations between esds in cell parameters are only
 used when they are defined by crystal symmetry.  An approximate (isotropic)
 treatment of cell esds is used for estimating esds involving l.s. planes.
;
loop_
_geom_bond_atom_site_label_1
_geom_bond_atom_site_label_2
_geom_bond_distance
_geom_bond_site_symmetry_2
_geom_bond_publ_flag
N1 C4 1.2801(18) . ?
N1 C1 1.4845(17) . ?
C7 C12 1.425(2) . ?
C7 C6 1.4201(18) . ?
C7 C8 1.4178(19) . ?
C12 C13 1.422(2) . ?
C12 C11 1.4194(18) . ?
C4 C5 1.4786(18) . ?
C4 C3 1.5073(19) . ?
C5 C6 1.3754(19) . ?
C5 C14 1.4244(19) . ?
C6 H6 0.9500 . ?
C14 H14 0.9500 . ?
C14 C13 1.364(2) . ?
C13 H13 0.9500 . ?
C8 H8 0.9500 . ?
C8 C9 1.373(2) . ?
C10 H10 0.9500 . ?
C10 C11 1.369(2) . ?
C10 C9 1.406(2) . ?
C1 C2 1.551(2) . ?
C1 C16 1.507(2) . ?
C1 C15 1.532(2) . ?
C11 H11 0.9500 . ?
C3 H3A 0.9900 . ?
C3 H3B 0.9900 . ?
C3 C2 1.5297(19) . ?
C9 H9 0.9500 . ?
C2 H2A 0.9900 . ?
C2 H2B 0.9900 . ?
C16 H16 0.9500 . ?
C16 C17 1.304(2) . ?
C15 H15A 0.9800 . ?
C15 H15B 0.9800 . ?
C15 H15C 0.9800 . ?
C17 H17A 0.9500 . ?
C17 H17B 0.9500 . ?

loop_
_geom_angle_atom_site_label_1
_geom_angle_atom_site_label_2
_geom_angle_atom_site_label_3
_geom_angle
_geom_angle_site_symmetry_1
_geom_angle_site_symmetry_3
_geom_angle_publ_flag
C4 N1 C1 108.86(11) . . ?
C6 C7 C12 118.97(12) . . ?
C8 C7 C12 118.71(12) . . ?
C8 C7 C6 122.31(12) . . ?
C13 C12 C7 118.73(12) . . ?
C11 C12 C7 119.13(12) . . ?
C11 C12 C13 122.14(13) . . ?
N1 C4 C5 121.49(12) . . ?
N1 C4 C3 115.44(12) . . ?
C5 C4 C3 123.02(12) . . ?
C6 C5 C4 121.17(12) . . ?
C6 C5 C14 119.33(12) . . ?
C14 C5 C4 119.47(12) . . ?
C7 C6 H6 119.4 . . ?
C5 C6 C7 121.20(13) . . ?
C5 C6 H6 119.4 . . ?
C5 C14 H14 119.6 . . ?
C13 C14 C5 120.75(13) . . ?
C13 C14 H14 119.6 . . ?
C12 C13 H13 119.5 . . ?
C14 C13 C12 120.93(13) . . ?
C14 C13 H13 119.5 . . ?
C7 C8 H8 119.7 . . ?
C9 C8 C7 120.69(14) . . ?
C9 C8 H8 119.7 . . ?
C11 C10 H10 119.7 . . ?
C11 C10 C9 120.53(13) . . ?
C9 C10 H10 119.7 . . ?
N1 C1 C2 105.33(10) . . ?
N1 C1 C16 110.96(12) . . ?
N1 C1 C15 107.68(11) . . ?
C16 C1 C2 112.50(12) . . ?
C16 C1 C15 109.57(12) . . ?
C15 C1 C2 110.63(12) . . ?
C12 C11 H11 119.7 . . ?
C10 C11 C12 120.51(13) . . ?
C10 C11 H11 119.7 . . ?
C4 C3 H3A 111.4 . . ?
C4 C3 H3B 111.4 . . ?
C4 C3 C2 101.73(11) . . ?
H3A C3 H3B 109.3 . . ?
C2 C3 H3A 111.4 . . ?
C2 C3 H3B 111.4 . . ?
C8 C9 C10 120.42(13) . . ?
C8 C9 H9 119.8 . . ?
C10 C9 H9 119.8 . . ?
C1 C2 H2A 111.2 . . ?
C1 C2 H2B 111.2 . . ?
C3 C2 C1 102.83(11) . . ?
C3 C2 H2A 111.2 . . ?
C3 C2 H2B 111.2 . . ?
H2A C2 H2B 109.1 . . ?
C1 C16 H16 116.8 . . ?
C17 C16 C1 126.39(14) . . ?
C17 C16 H16 116.8 . . ?
C1 C15 H15A 109.5 . . ?
C1 C15 H15B 109.5 . . ?
C1 C15 H15C 109.5 . . ?
H15A C15 H15B 109.5 . . ?
H15A C15 H15C 109.5 . . ?
H15B C15 H15C 109.5 . . ?
C16 C17 H17A 120.0 . . ?
C16 C17 H17B 120.0 . . ?
H17A C17 H17B 120.0 . . ?

loop_
_geom_torsion_atom_site_label_1
_geom_torsion_atom_site_label_2
_geom_torsion_atom_site_label_3
_geom_torsion_atom_site_label_4
_geom_torsion
_geom_torsion_site_symmetry_1
_geom_torsion_site_symmetry_2
_geom_torsion_site_symmetry_3
_geom_torsion_site_symmetry_4
_geom_torsion_publ_flag
N1 C4 C5 C6 168.98(13) . . . . ?
N1 C4 C5 C14 -9.17(19) . . . . ?
N1 C4 C3 C2 13.86(16) . . . . ?
N1 C1 C2 C3 23.47(14) . . . . ?
N1 C1 C16 C17 -8.8(2) . . . . ?
C7 C12 C13 C14 2.4(2) . . . . ?
C7 C12 C11 C10 -0.3(2) . . . . ?
C7 C8 C9 C10 -0.2(2) . . . . ?
C12 C7 C6 C5 0.30(19) . . . . ?
C12 C7 C8 C9 0.84(19) . . . . ?
C4 N1 C1 C2 -16.04(15) . . . . ?
C4 N1 C1 C16 -138.04(13) . . . . ?
C4 N1 C1 C15 102.05(13) . . . . ?
C4 C5 C6 C7 -176.03(12) . . . . ?
C4 C5 C14 C13 175.86(12) . . . . ?
C4 C3 C2 C1 -21.65(14) . . . . ?
C5 C4 C3 C2 -168.91(12) . . . . ?
C5 C14 C13 C12 0.1(2) . . . . ?
C6 C7 C12 C13 -2.53(19) . . . . ?
C6 C7 C12 C11 178.11(12) . . . . ?
C6 C7 C8 C9 -177.81(13) . . . . ?
C6 C5 C14 C13 -2.33(19) . . . . ?
C14 C5 C6 C7 2.13(19) . . . . ?
C13 C12 C11 C10 -179.66(13) . . . . ?
C8 C7 C12 C13 178.77(13) . . . . ?
C8 C7 C12 C11 -0.58(18) . . . . ?
C8 C7 C6 C5 178.94(12) . . . . ?
C1 N1 C4 C5 -175.90(12) . . . . ?
C1 N1 C4 C3 1.38(16) . . . . ?
C11 C12 C13 C14 -178.29(12) . . . . ?
C11 C10 C9 C8 -0.8(2) . . . . ?
C3 C4 C5 C6 -8.09(19) . . . . ?
C3 C4 C5 C14 173.75(12) . . . . ?
C9 C10 C11 C12 1.0(2) . . . . ?
C2 C1 C16 C17 -126.55(18) . . . . ?
C16 C1 C2 C3 144.46(12) . . . . ?
C15 C1 C2 C3 -92.62(13) . . . . ?
C15 C1 C16 C17 109.94(19) . . . . ?

_shelx_res_file                  
;
TITL testo1 in P2(1)2(1)2(1)
CELL 1.54178 6.077 7.7665 27.6192 90 90 90
ZERR 4 0.0011 0.0014 0.0051 0 0 0
LATT -1
SYMM 0.5-X,-Y,0.5+Z
SYMM -X,0.5+Y,0.5-Z
SYMM 0.5+X,0.5-Y,-Z

SFAC C H N
UNIT 68 68 4

L.S. 4
PLAN  10
TEMP -173.17
MORE -1
BOND $H
CONF
fmap 2
acta 52
REM <HKL>//ads.bris.ac.uk/filestore/MyFiles/staff1/hs14463/Documents/Bristol%2
REM 0X-ray/Service/NR01286E_microstar/work/testo1.hkl</HKL>

WGHT    0.040600    0.186500
FVAR       0.36396
N1    3    0.738776    0.429213    0.384711    11.00000    0.01898    0.02401 =
         0.01446    0.00031    0.00049   -0.00115
C7    1    0.668052    0.384666    0.210820    11.00000    0.01971    0.01248 =
         0.01714    0.00146   -0.00154    0.00304
C12   1    0.877171    0.464096    0.204118    11.00000    0.01996    0.01475 =
         0.01774    0.00329    0.00125    0.00367
C4    1    0.617520    0.398939    0.347778    11.00000    0.01738    0.01369 =
         0.01676    0.00103   -0.00034    0.00223
C5    1    0.698959    0.426739    0.297939    11.00000    0.01815    0.01284 =
         0.01584    0.00097   -0.00019    0.00339
C6    1    0.583363    0.367525    0.258497    11.00000    0.01595    0.01426 =
         0.01923    0.00179   -0.00088   -0.00096
AFIX  43
H6    2    0.444338    0.314189    0.263235    11.00000   -1.20000
AFIX   0
C14   1    0.903882    0.511924    0.290652    11.00000    0.01670    0.01797 =
         0.01881    0.00005   -0.00279   -0.00059
AFIX  43
H14   2    0.981647    0.556817    0.317689    11.00000   -1.20000
AFIX   0
C13   1    0.989751    0.529778    0.245287    11.00000    0.01580    0.01869 =
         0.02305    0.00276    0.00004   -0.00023
AFIX  43
H13   2    1.126699    0.586904    0.241150    11.00000   -1.20000
AFIX   0
C8    1    0.553878    0.322221    0.169640    11.00000    0.02467    0.01521 =
         0.02122    0.00134   -0.00205   -0.00138
AFIX  43
H8    2    0.413398    0.270344    0.173500    11.00000   -1.20000
AFIX   0
C10   1    0.851702    0.412811    0.117851    11.00000    0.03445    0.02142 =
         0.01676    0.00166    0.00578    0.00713
AFIX  43
H10   2    0.913481    0.420405    0.086326    11.00000   -1.20000
AFIX   0
C1    1    0.618004    0.377211    0.429082    11.00000    0.01945    0.02305 =
         0.01383    0.00083    0.00113   -0.00279
C11   1    0.965350    0.476766    0.156664    11.00000    0.02242    0.02027 =
         0.02222    0.00376    0.00427    0.00493
AFIX  43
H11   2    1.104324    0.530051    0.151809    11.00000   -1.20000
AFIX   0
C3    1    0.393069    0.326136    0.358755    11.00000    0.01694    0.02599 =
         0.01761    0.00153   -0.00056   -0.00255
AFIX  23
H3A   2    0.385592    0.201680    0.351182    11.00000   -1.20000
H3B   2    0.276478    0.387484    0.340613    11.00000   -1.20000
AFIX   0
C9    1    0.644205    0.335941    0.124254    11.00000    0.03543    0.01911 =
         0.01803   -0.00070   -0.00495    0.00318
AFIX  43
H9    2    0.566052    0.293235    0.096992    11.00000   -1.20000
AFIX   0
C2    1    0.374348    0.358590    0.413228    11.00000    0.01762    0.02379 =
         0.01888   -0.00011    0.00335   -0.00093
AFIX  23
H2A   2    0.302567    0.260570    0.429830    11.00000   -1.20000
H2B   2    0.290265    0.465088    0.419990    11.00000   -1.20000
AFIX   0
C16   1    0.647686    0.508279    0.468783    11.00000    0.03227    0.02963 =
         0.01544   -0.00063    0.00127   -0.00339
AFIX  43
H16   2    0.559469    0.494427    0.496911    11.00000   -1.20000
AFIX   0
C15   1    0.710557    0.203394    0.445574    11.00000    0.02782    0.02909 =
         0.01975    0.00377   -0.00051    0.00471
AFIX 137
H15A  2    0.674623    0.115068    0.421498    11.00000   -1.50000
H15B  2    0.645547    0.171967    0.476820    11.00000   -1.50000
H15C  2    0.870715    0.211938    0.448954    11.00000   -1.50000
AFIX   0
C17   1    0.782567    0.638824    0.468313    11.00000    0.04290    0.03842 =
         0.02691   -0.00708    0.00065   -0.01370
AFIX  93
H17A  2    0.874298    0.658202    0.440999    11.00000   -1.20000
H17B  2    0.789113    0.714563    0.495284    11.00000   -1.20000
AFIX   0
HKLF 4

REM  testo1 in P2(1)2(1)2(1)
REM R1 =  0.0272 for    2285 Fo > 4sig(Fo)  and  0.0273 for all    2295 data
REM    164 parameters refined using      0 restraints

END

WGHT      0.0406      0.1865

REM Highest difference peak  0.130,  deepest hole -0.141,  1-sigma level  0.035
Q1    1   0.9285  0.2804  0.4749  11.00000  0.05    0.13
Q2    1   0.9782  0.7233  0.4818  11.00000  0.05    0.13
Q3    1   0.6137  0.4184  0.5094  11.00000  0.05    0.12
Q4    1   0.9027  0.7428  0.5017  11.00000  0.05    0.12
Q5    1   0.6363  0.2458  0.5097  11.00000  0.05    0.12
Q6    1   0.5944  0.3493  0.5218  11.00000  0.05    0.11
Q7    1   0.5712  0.6755  0.5097  11.00000  0.05    0.11
Q8    1   0.6304  0.4560  0.2768  11.00000  0.05    0.11
Q9    1   1.0674  0.2820  0.4559  11.00000  0.05    0.10
Q10   1   1.0206  0.7236  0.4314  11.00000  0.05    0.10
;
_shelx_res_checksum              3497
_olex2_submission_special_instructions 'No special instructions were received'
